# Supplementary material for: Well-Defined pH-Sensitive Self-Assembled Triblock Copolymer-Based Crosslinked Micelles for Efficient Cancer Chemotherapy
Source: Molecules. 2022 Nov 23;27(23):8153. doi: 10.3390/molecules27238153 (PMC9735831; doi:10.3390/molecules27238153)
Supplement: Supplementary file 1 [file molecules-27-08153-s001.zip]

Archive with 1 entries (1 files):
- molecules-2033456-supplementary.pdf
